# Supplementary material for: Hypoxia-activated neuropeptide Y/Y5 receptor/RhoA pathway triggers chromosomal instability and bone metastasis in Ewing sarcoma
Source: Nat Commun. 2022 Apr 28;13:2323. doi: 10.1038/s41467-022-29898-x (PMC9051212; doi:10.1038/s41467-022-29898-x)
Supplement: Supplementary file 8 — Source Data [file 41467_2022_29898_MOESM8_ESM.xlsx]

## Sheet: Fig_1c-e
Number of metastases
	SK-ES-1 xenografts
		Total metastases							Bone metastases							Extraosseous metastases
				Time 1 (15 days)	Time 2 (30 days)	Time 3 (50 days)					Time 1 (15 days)	Time 2 (30 days)	Time 3 (50 days)					Time 1 (15 days)	Time 2 (30 days)	Time 3 (50 days)
		Group	ID	Number of metastases	Number of metastases	Number of metastases			Group	ID	Number of metastases	Number of metastases	Number of metastases			Group	ID	Number of metastases	Number of metastases	Number of metastases
		Control	1	1	2	2			Control	1	1	1	1			Control	1	0	1	1
			2	0	1	1				2	0	1	1				2	0	0	0
			3	1	3	4				3	0	0	0				3	1	3	3
			4	0	1	2				4	0	0	0				4	0	0	0
			5	1	2	3				5	0	0	0				5	1	2	3
			6	0	1	2				6	0	0	0				6	0	1	2
			7	0	0	1				7	0	0	1				7	0	0	0
			8	0	1	1				8	0	1	2				8	0	0	0
			9	0	0	1				9	0	0	0				9	0	0	0
			10	0	0	0				10	0	0	0				10	0	0	0
			11	0	0	0				11	0	0	0				11	0	1	1
			12	0	0	0				12	0	0	0				12	0	0	0
			13	0	0	0				13	0	0	0				13	0	0	0
			14	0	0	0				14	0	0	0				14	0	0	1
			15	0	0	0				15	0	0	0				15	0	0	0
			16	0	0	0				16	0	0	0				16	0	0	0
		Total number of metastases		3	11	17			Total number of metastases		1	3	5			Total number of metastases		2	8	11
		Number of mice		16	16	16			Number of mice		16	16	16			Number of mice		16	16	16
		Number of metastases/mouse		0.1875	0.6875	1.0625			Number of metastases/mouse		0.0625	0.1875	0.3125			Number of metastases/mouse		0.125	0.5	0.6875
		FAL	1	3	3	3			FAL	1	1	1	1			FAL	1	2	2	2
			2	3	5	5				2	2	3	3				2	1	2	2
			3	2	3	3				3	1	1	1				3	1	2	2
			4	1	1	1				4	1	1	1				4	0	0	0
			5	0	3	3				5	0	1	1				5	0	2	2
			6	0	2	2				6	0	1	1				6	0	2	2
			7	2	2	2				7	2	2	2				7	0	0	0
			8	1	1	1				8	1	1	1				8	0	0	0
			9	1	9	9				9	1	5	5				9	0	4	4
			10	1	3	3				10	0	1	1				10	1	2	2
			11	0	4	5				11	0	2	2				11	0	2	3
			12	0	2	2				12	0	0	0				12	0	2	2
			13	0	0	1				13	0	0	0				13	0	0	0
			14	0	0	0				14	0	0	0				14	0	0	0
			15	0	0	0				15	0	0	0				15	0	0	0
			16	0	0	0				16	0	0	0				16	0	0	0
			17	0	0	0				17	0	0	1				17	0	0	0
			18	0	0	0				18	0	0	0				18	0	0	0
			19	0	0	0				19	0	0	0				19	0	0	0
			20	0	0	0				20	0	0	0				20	0	0	0
			21	0	0	0				21	0	0	0				21	0	0	0
		Total number of metastases		14	38	40			Total number of metastases		9	19	20			Total number of metastases		5	20	21
		Number of mice		21	21	21			Number of mice		21	21	21			Number of mice		21	21	21
		Number of metastases/mouse		0.666667	1.80952	1.90476			Number of metastases/mouse		0.428571	0.904762	0.952381			Number of metastases/mouse		0.238095	0.952381	1

## Sheet: Fig_1g-e
Number of metastases
	TC71 xenografts
		Group	ID	Total metastases	Bone metastases	Extraosseous metastases
		Control	1	0	0	0
			2	0	0	0
			3	3	0	3
			4	3	0	3
			5	3	0	3
			6	2	0	2
			7	2	0	2
			8	2	0	2
			9	2	0	2
			10	3	0	3
			11	0	0	0
			12	2	0	2
			13	3	0	3
			14	3	0	3
			15	1	0	1
	Total			29	0	29
	# metastases/mouse			1.93333	0	1.93333
	% of total metastases			100	0	100
	% of mice with metastases			80	0	80
		FAL	1	3	1	2
			2	2	0	2
			3	5	1	4
			4	3	1	2
			5	1	0	1
			6	3	1	2
			7	3	1	2
			8	2	0	2
			9	2	0	2
			10	0	0	0
			11	0	0	0
			12	0	0	0
			13	1	0	1
			14	2	0	2
			15	3	0	3
			16	1	0	1
			17	3	1	2
			18	2	0	2
			19	4	1	3
	Total			40	7	33
	# metastases/mouse			2.10526	0.368421	1.73684
	% of total metastases			100	17.5	82.5
	% of mice with metastases			84.2105	36.8421	84.2105

## Sheet: Fig_2a
Nuclear size (µm2)
	Cells isolated from SK-ES-1 primary tumors
	SK-ES-1 original	PT-150mm3	PT-1000mm3	PT-150mm3+FAL
	24.44	227.2	614.48	645.5
	24.52	213.9	556.92	374.8
	26.72	172.5	544.96	278.5
	29.64	161.8	470.32	266.8
	30.76	149	412.6	261.4
	31.92	139.5	393.48	260.4
	33.56	135.8	383.4	239.2
	33.72	130.8	359.08	225.7
	34.84	129	339.88	220.6
	35	127.4	331.08	214.2
	35.52	119	324.92	209.1
	35.96	114.3	324.64	205.2
	36.04	113	324.2	204.8
	36.72	108.7	322.08	200.5
	36.96	106.8	313.92	199.7
	37.64	106.5	300.08	198.6
	37.72	104.3	297.08	198.5
	38.04	103.3	285.32	194.6
	38.4	103.1	279.8	194.5
	38.6	102.6	278.12	191
	38.76	99.88	277.48	188.6
	39.36	99.28	269.96	188.5
	39.72	98.92	268.24	187.7
	39.84	98.72	261.64	184.5
	39.84	97.64	261.6	180.5
	40.04	97	260.96	176.6
	40.28	96.88	255.8	174.9
	40.6	96.8	251.4	173.4
	40.6	95.68	248.68	169.8
	40.64	94.76	248.48	169.8
	41.52	94.6	247.96	168.6
	41.64	94.4	247.84	168.3
	41.84	93.36	246.24	166.8
	41.88	93.36	245.84	166.3
	42	93.24	245.28	165.1
	42.04	92.76	242.32	162.7
	42.32	92.6	240.96	162.2
	42.4	91.84	239.12	160.2
	42.52	90.92	236	159.2
	42.72	89.68	235.16	155.9
	42.88	88.52	234.32	155.7
	43.72	87.84	234.28	154.1
	43.8	87.52	231.56	152.6
	44.12	87.44	231.32	151.2
	44.2	85.92	229.8	150.5
	44.24	85.56	228.12	150.1
	44.68	85.28	228.08	148.8
	44.8	84.92	226.8	148.3
	45.4	83.96	226.68	146.7
	45.6	82.48	226.36	146.1
	45.8	82.44	224.84	143.8
	46.84	82.12	221.36	141.6
	46.92	81.6	220.64	141.6
	46.92	81.6	218	139.2
	47.28	81.56	217.6	137.6
	47.68	80.76	217.16	137.2
	48.08	80.16	215.68	136.2
	48.36	79.96	214.88	136.1
	48.44	79.68	214.12	135.7
	48.56	79	213.44	135.4
	48.8	78.64	213.28	134
	49.16	78.36	213.28	132.6
	49.76	77.44	212.4	131.7
	49.76	77.12	210.44	131.2
	49.8	76.92	209.32	130.7
	50.08	76.28	206.32	130.4
	50.16	76.16	205.64	129.4
	50.36	75.4	204.96	128.2
	50.36	74.32	204.8	128.1
	50.68	74.08	204.24	128
	50.88	74	202.88	127.4
	51	73.44	202.76	126.8
	51.12	73.08	202.52	126.6
	51.16	73.04	200.96	126.6
	51.2	72.48	200.2	125.7
	51.64	72.28	200.12	125.6
	51.76	71.84	199.32	124.4
	52.08	71.84	199.04	123.9
	52.2	71.84	197.28	122.5
	52.4	71.52	197.04	121.1
	53.08	71.36	192.24	120.8
	53.16	70.84	191.2	119.9
	53.44	70.72	190.96	119.8
	53.48	70.32	189.8	119.4
	53.56	70.24	189.68	119.1
	53.72	69.84	189.44	119.1
	54	69.2	188.56	118.8
	54.2	69.16	187.84	118.2
	54.2	69.04	186.84	118.1
	54.56	68.84	186.36	118
	54.6	68.8	186.08	117.6
	54.8	68.64	186.08	115.9
	55	68.36	186.08	114.8
	55.08	68.2	186.04	114.4
	55.28	68.16	185.4	114.3
	55.32	67.88	184.56	113.9
	55.32	67.36	183.12	113.4
	55.32	67.2	182.28	113.4
	55.36	67.08	181.56	113.4
	55.4	66.92	181.28	112.6
	55.92	66.44	180.72	111.4
	55.96	66.36	179.68	111.4
	56.48	65.92	177.84	110.4
	56.88	65.08	177.8	109.5
	57.28	65.04	177.28	109.4
	57.44	65.04	176.76	109
	57.8	64.88	176.68	108.7
	57.88	64.68	175.28	107.6
	57.88	64.6	174.6	107.4
	57.92	64.6	173.28	106.7
	58.28	64.08	173.24	106.6
	58.32	63.6	173.2	106.6
	58.6	63.48	171.64	106.2
	58.88	63.16	170.6	105.6
	59.04	62.76	170.6	104.7
	59.4	62.76	170.48	104.3
	60.12	62.72	168.48	103.3
	60.2	62.32	167.76	102.2
	60.72	62	167.64	101.9
	61.16	61.96	167.6	101.2
	61.44	61.8	167.52	101.2
	61.88	61.76	167.48	100.2
	62	61.72	167.16	99.76
	62.12	61.52	166.8	99.72
	62.44	61.08	166.56	99.68
	62.48	60.88	166.2	99.4
	63.76	60.48	165.48	98.92
	63.8	60.04	165.12	98.88
	63.84	60.04	165	98.64
	63.88	59.96	164.8	98.6
	63.88	59.6	164.4	97.84
	63.92	59.52	162.32	97.24
	63.96	59.52	162.16	96.88
	64	59.16	159.64	96.68
	64.12	58.92	157.8	95.52
	64.12	58.88	156.16	95.52
	64.36	58.76	155.8	94.72
	64.64	58.72	155.64	94.72
	64.96	58.72	155.2	94.52
	65.44	58.24	155.12	94.36
	65.92	57.96	154.16	93.28
	66	57.96	154.08	93.24
	66.64	57.76	154.08	93.04
	67	57.72	153.8	93.04
	67.08	57.64	152.8	92.24
	67.44	57.28	152.4	91.64
	67.76	57.12	151.72	91.36
	67.84	57.12	151.56	91.24
	67.84	57.08	151.12	91
	67.88	57.08	150.76	90.88
	68.12	57.04	150.72	90.72
	68.64	56.4	150.28	90.64
	68.64	56.36	149.84	90.32
	68.72	56	149.28	89.84
	69.2	55.96	148.48	89.72
	69.4	55.88	147.64	89.72
	69.52	55.84	147.36	89.08
	69.52	55.76	146.96	88.28
	69.56	55.4	146.84	87.92
	69.68	55.28	146.64	87.44
	69.96	54.96	146.44	87.28
	71.76	54.72	146.4	87.2
	71.88	54.4	146.2	86.96
	72.04	54.16	146.16	86.88
	72.12	54.12	145.32	86.84
	72.76	53.88	145.2	86.36
	72.96	53.76	144.32	85.92
	73.44	53.72	142.88	85.4
	73.6	53.6	142.84	85.16
	73.96	53.52	141.68	84.8
	74.68	53.52	141.52	84.8
	75.28	53.36	140.96	84.56
	75.6	53.04	140.04	83.88
	75.8	53	138.4	83.76
	76.4	52.92	138.04	83.68
	77.32	52.8	137.72	83.16
	78.08	52.64	136.88	82.2
	78.4	52.44	136.44	81.76
	78.88	51.88	135.88	81.72
	79.88	51.64	135.44	81.6
	84.72	51.6	135.04	81.44
	87.84	51.44	134.52	81
	90.08	51.44	134.28	80.88
	90.72	51.28	133.48	80.88
	91.28	51.2	133	80.56
	91.48	51.16	131.84	80.16
	91.76	51.16	131.2	79.92
	92.36	51.12	131	79.68
	92.76	50.88	130.88	79.36
	94.2	50.84	130.52	79.16
	97.96	50.56	130.32	79.12
	100.64	50.4	128.68	79
	102.08	50.2	127.8	78.24
	105.92	49.52	127.68	77.92
	113.36	49.48	127.28	77.84
	116.16	49.12	125.6	77.84
	116.76	49.08	125.28	77.6
	117.28	49.04	124.92	77.36
	125.96	48.84	124.08	77
	132.72	48.76	123.96	76.92
		48.64	123.68	76.88
		48.56	123.4	76.72
		48.52	121.84	76.52
		48.52	121.72	76.4
		48.48	121	75.72
		48.16	120.84	75.16
		48.08	120.56	74.92
		48.04	120.48	74.92
		47.88	118.08	74.76
		47.76	118.04	74.48
		47.76	117.12	73.76
		47.48	116.8	73.28
		47.4	116.44	73.24
		47.32	116.28	73.2
		47.32	116.12	73.16
		47.08	115.92	73.04
		46.96	115.84	73
		46.52	115.52	72.4
		46.48	114.24	72.32
		46.48	113.48	72.24
		46.4	113.36	71.68
		46.16	113.16	71.52
		46.12	112.28	71.2
		45.84	111.24	71.16
		45.76	110.8	71.08
		45.76	110.76	71.04
		45.64	110.72	70.36
		45.12	110.16	70.36
		45.04	109.96	70.12
		44.92	109.84	69.84
		44.88	108.64	69.76
		44.84	108.48	69.4
		44.68	107.28	69.24
		44.64	107.28	69.2
		44.64	105.76	69.2
		44.44	105.56	68.96
		44.28	105.08	68.56
		44.08	104.64	68.56
		43.84	104.12	68.52
		43.84	104	68.44
		43.68	103.96	68.24
		43.64	103.92	67.28
		43.64	103.76	66.84
		43.48	103.52	66.8
		43.16	103.44	66.8
		43.12	103.04	66.64
		43	102.96	66.52
		42.76	102.56	66.2
		42.72	102.52	66.04
		42.56	101.64	65.76
		42.44	101.36	65.72
		42.4	101.36	65.68
		42.32	100.96	65.52
		42.2	100.96	65.48
		42.16	100.8	65.36
		41.88	100.68	65.16
		41.76	100.24	64.92
		41.64	100.2	64.72
		41.64	100.08	64.12
		41.44	99.84	63.96
		41.2	99.6	63.88
		41.04	99.56	63.56
		41.04	99.36	63.52
		41	99.24	62.92
		40.84	99.2	62.88
		40.72	99.04	62.84
		40.64	98.6	62.68
		40.44	98.36	61.76
		40.4	98.24	61.72
		40.4	98.12	61.68
		40.24	97.56	61.56
		40.16	97.4	61.4
		40.12	96.84	61.08
		40.08	96.76	60.72
		39.92	96.52	60.72
		39.8	96.32	60.6
		39.72	96.16	60.4
		39.6	95.64	59.76
		39.56	95.56	59.76
		39.52	95.12	59.6
		39.52	94.4	59.2
		39.24	94.4	59
		39.24	94.24	58.76
		38.84	94.16	58.08
		38.8	93.8	57.64
		38.8	93.8	57.56
		38.76	93.56	57.36
		38.76	93.44	57.24
		38.48	92.96	57.04
		38.28	92.56	56.88
		38.2	92.16	56
		38.16	92	55.96
		37.96	91.6	55.68
		37.92	91.44	55.64
		37.84	91.24	55.6
		37.68	90.8	55.44
		37.6	90.44	55.4
		37.48	90.16	55.12
		37.24	89.96	54.76
		37.2	89.92	54.44
		37.16	89.8	54.24
		37.04	89.8	53.92
		36.84	89.76	53.92
		36.8	89.72	53.6
		36.56	89.08	53.4
		36.48	88.96	52.4
		36.36	88.84	52.16
		36.32	88.52	52.08
		36.24	88.24	52.04
		36.16	87.48	51.4
		36.04	87	51.36
		35.96	86.92	51.12
		35.88	86.72	50.92
		35.88	86.16	50.88
		35.88	85.96	50.8
		35.76	85.76	50.64
		35.32	85.04	50.08
		35.04	84.48	49.84
		34.96	84.04	49.8
		34.84	83.72	49.64
		34.84	83.28	49.36
		34.8	83.12	48.8
		34.76	82.68	48.68
		34.68	82.52	48.4
		34.64	82.16	48.2
		34.6	82	48.08
		34.2	81.6	47.76
		34.12	80.8	47.76
		34	80.76	47.48
		33.88	80.28	47.44
		33.84	79.88	47.28
		33.76	79.84	46.96
		33.68	79.04	46.52
		33.64	78.96	46.28
		33.56	77.84	46
		33.52	77.36	45.88
		33.32	77.24	45.48
		33.08	77.16	45.32
		33.04	77.12	45.32
		33.04	77	45.28
		33	76.68	45.08
		32.84	76.56	45.08
		32.68	76.36	44.48
		32.68	76.24	44.2
		32.32	76.24	44.04
		32.28	75.84	43.72
		32.2	75.64	43.64
		32.2	75	43.48
		32.16	74.8	43.32
		32.04	74.36	43.32
		31.84	74.16	43.08
		31.72	73.52	42.64
		31.68	72.48	42.4
		31.48	72.2	42.36
		31.2	71.48	41.88
		31.16	71.4	41.72
		30.92	70.96	41.52
		30.76	70.92	41.4
		30.68	70.08	41.04
		30.6	69.76	40.76
		30.48	69.32	40.6
		30.36	69.28	40.6
		30.36	68.4	40.44
		30.24	68.28	40.32
		30.16	68.04	40.2
		30.08	68.04	39.84
		30	67.4	39.8
		29.88	66.88	39.6
		29.32	66.68	39.6
		29.28	66.48	39.12
		29	66.36	39.08
		28.96	66.08	38.68
		28.68	66.04	38.52
		28.56	66	38.4
		28.36	65.6	38.04
		28	65.36	37.6
		27.96	64.92	37.56
		27.64	64.64	37.44
		27.48	63.2	37.2
		27.36	63.2	36.84
		27.28	61.48	36.68
		27.04	61.36	36.64
		27.04	60.96	35.92
		27	60.88	35.64
		26.84	60.64	35.6
		26.6	60.28	35.36
		26.2	58.52	34.88
		26.12	57.68	34.8
		25.96	57.28	34.68
		25.8	56.52	34.28
		25.72	55.76	34.08
		25.6	55.56	33.64
		25.56	55.52	32.72
		25.24	55.28	32.64
		25.04	54.56	31.88
		24.56	54.52	31.72
		24.36	54.36	31.4
		24.08	52.68	29.08
		24.08	52.64	29.04
		23.8	52.48	28.88
		23.2	52.4	27.4
		23.2	52.36	26
		22.88	52.32	24.56
		22.24	52.28	23.56
		22.2	52.08	5.92
		21.56	51.6
		20.08	51.4
		19.64	51.36
		19.64	49.68
		19.6	49.48
		18.12	49.2
		18.04	49.2
		17.64	48.84
		17.44	48.16
		16	46.84
		14.68	46.48
		13.44	46.16
			46.08
			45.76
			44.56
			43.92
			43.72
			43.16
			43.16
			41.2
			41.04
			41
			40.36
			36.76
			35.28
			29.04

## Sheet: Fig_2b
DNA content
	Cells isolated from SK-ES-1 primary tumors
		ID	DNA >4c
	Control	1	14.9
		2	11.8
		3	14.8
	Aver		13.8333
	SD		1.76163
	FAL	1	27.2
		2	17.5
		3	20.9
	Aver		21.8667
	SD		4.92172

## Sheet: Fig_2c
FISH
	Cells isolated from SK-ES-1 xenografts
		Total cells	Normal	Chromosome gain/loss	% of cells with numerical chromosome aberrations
	Control primary tumors	90	65	25	0.277778
	FAL primary tumors	160	95	65	0.40625
	FAL metastases	45	23	22	0.488889

## Sheet: Fig_2d
Mitotic segregation errors
	Cells isolated from SK-ES-1 xenografts
		Normal	Abnormal	Total		Normal	Abnormal
	Control primary tumors	19	5	24		0.791667	0.208333
	FAL primary tumors	11	22	33		0.333333	0.666667
	FAL bone metastases	2	19	21		0.0952381	0.904762

## Sheet: Fig_2e
Nuclear size (µm2)
	SK-ES-1 cells exposed to hypoxia in vitro
	Normoxia	Hypoxia-24h	Hypoxia-72h
	273	4.2	35.16
	243.76	13.28	41.24
	212.68	33.76	41.28
	180.48	34.84	41.52
	169.08	35.04	41.84
	159.24	36.4	42.2
	155.56	37	46.24
	151.96	37.4	47.92
	149.32	41.6	48
	146.88	41.96	49.28
	142.72	44.32	50.24
	133.76	46.32	50.4
	132.16	47.08	51.92
	131.92	47.32	51.96
	126.04	49.72	52.84
	122.8	51.24	53.44
	121.68	51.84	54.88
	119.44	52.4	55.36
	116.64	53.84	56.68
	114.92	53.96	58.12
	113	56.24	58.84
	110.64	57.12	58.92
	108.52	57.76	59.16
	107.84	58.32	59.2
	105.68	63.16	59.56
	101.08	63.92	60.32
	98.56	64.88	60.88
	98.48	65	61.48
	95.36	65.64	61.56
	94.92	65.96	62.52
	94.08	68	62.56
	92.96	69.72	63.16
	91.72	69.88	63.6
	89.56	70.32	63.92
	89.44	71.32	63.96
	88.44	71.72	64.2
	87.28	71.92	64.32
	86.36	74.8	64.84
	85.84	76.28	66.52
	84.72	77.08	66.96
	84.68	77.84	67
	83.96	78.8	67.96
	83.8	79.44	68.52
	82.32	79.8	68.52
	79.16	80.64	68.6
	79	80.96	70
	78.8	81.08	70.36
	77.28	81.36	70.56
	76.2	82.4	70.96
	75.68	83.96	71.16
	74.96	84	71.2
	74.68	85.36	71.24
	73.28	86.44	71.32
	72.52	86.6	71.32
	71.96	86.6	72.04
	71.52	86.64	72.32
	70.56	87.88	73.28
	70.44	89.48	73.56
	69.32	89.6	73.68
	69.04	92.44	73.96
	68.44	94.24	74.24
	68.36	94.4	75.08
	67.4	94.6	75.88
	67.12	94.96	75.96
	66.4	95.4	77.16
	64.76	95.64	77.24
	63.56	95.84	77.44
	63.4	96.16	78.12
	62.08	98.4	78.16
	61.72	99	78.56
	61.44	99.56	78.6
	60.8	101	78.84
	60.44	101.08	79.12
	59.92	101.2	79.4
	59.44	101.96	79.76
	59.04	103.52	79.8
	57.8	103.64	79.8
	57.76	105.24	79.8
	56.96	108.08	79.8
	56.28	110.12	80.36
	55.88	110.44	80.4
	55.32	110.44	81.48
	54.28	112.8	81.68
	54.28	113.16	82.44
	53.8	114.72	82.92
	52.24	116.12	83.28
	51.68	122	83.32
	51.64	132.52	84.12
	51.36	134.68	84.16
	50.16	135.24	84.6
	49.96	140.84	84.88
	49.76	145.72	85.16
	49.48	148.32	85.72
	48.12	148.32	86.04
	48.04	151.36	86.2
	47.28	154.88	86.32
	47.16	157.16	86.36
	46.4	158.56	86.92
	45.36	162.12	87.08
	44.6	164.32	87.28
	43.76	165.76	87.6
	43.44	166.92	89.28
	43.04	167.44	89.8
	42.48	171.16	89.96
	41.88	172.64	90.56
	41.16	173.44	90.84
	40.6	173.92	91.44
	39.68	174.24	91.96
	39.48	187.72	92
	38.44	196	92.76
	37.44	261.64	93.84
	36.56	277	93.92
	36.36	326.56	94.4
	35.44	40.64	94.76
	33.08	42.04	95.32
	32.68	43.52	95.72
	30.32	45.08	96.52
	29.72	52.04	96.64
	24.48	52.2	96.8
	301.12	52.52	97.04
	227.36	52.68	97.8
	201.24	53.16	98.24
	179.6	53.2	99.04
	173.84	53.24	99.2
	157.12	53.52	99.8
	155.2	53.88	99.92
	147.24	54.84	99.92
	141.08	56.64	100.92
	138.36	57.32	101.16
	136.32	57.6	103.28
	131.56	58.16	103.84
	127.44	58.96	105.6
	124.28	59.36	105.72
	122.64	60.12	105.96
	122.36	60.28	107.68
	121.44	60.28	107.72
	119.76	60.64	108.4
	115.84	61.48	108.52
	114.56	62.88	109.2
	112.2	63.12	109.44
	110	63.84	109.68
	109.64	64.16	112.08
	108.32	65.52	112.36
	107.28	66	113.24
	106.32	66.2	114.96
	106.32	66.48	118.04
	104.08	66.8	119.36
	101.88	66.88	119.44
	101.84	67.56	120
	99.76	67.64	120.56
	98.56	68.72	120.56
	97.64	69.04	120.92
	96.2	69.76	122.36
	95.52	69.96	123.32
	94.68	70.84	123.96
	93.72	72.12	123.96
	92.64	72.2	125.44
	92.28	73.08	126.16
	91.36	73.52	128.08
	90.12	73.96	129.4
	89.4	74.28	130.4
	88.36	74.76	133.88
	87.56	74.84	134.52
	87.08	75.04	136.04
	86.16	75.76	136.56
	86.08	77.28	141.36
	85.32	77.36	142.6
	84.56	77.8	146.32
	84.28	78.16	148.68
	82.92	78.92	152.6
	82.8	79.04	153.92
	81.16	79.4	154.96
	81.04	79.44	155
	80.48	80.48	158.04
	79.76	80.84	158.48
	79.04	82.6	159.56
	78.6	82.88	163.04
	78.12	83.16	163.84
	77.52	83.64	164.12
	76.88	84.2	164.96
	76.6	84.88	165.88
	75.96	84.88	166.36
	75.36	85.4	167.76
	74.92	85.68	169.4
	74.56	85.8	175.04
	74.24	85.8	175.56
	73.56	85.84	177.56
	73	86.16	180.92
	71.96	86.8	181.48
	71.88	87.28	182.6
	71.24	87.44	183.44
	70.84	88.24	184.92
	70.44	89.72	189.88
	70.24	90.48	192.36
	69.64	90.68	194.92
	69	91.48	200.36
	68.4	92.2	207.92
	68.36	93.24	211.12
	67.96	93.84	214.16
	67.52	94.16	222.4
	67.28	96.56	223.28
	67.24	96.68	237.12
	66.36	97.28	249.64
	66.12	98.76	274.16
	65.96	98.76	298.8
	65.64	100.4	362.16
	65.28	100.48	399.68
	65	101.64	36.52
	64.6	102.32	44.52
	64.16	102.96	51.32
	63.96	103.96	57.72
	63.36	104.36	59.64
	62.72	104.52	61
	62.72	104.64	61.84
	61.96	105	62.32
	60.28	105.4	62.48
	59.6	106.36	63.76
	58.96	106.52	65
	58.6	110.4	66.64
	58.04	111.96	68.24
	57.84	112.08	68.52
	57.36	113.32	70.36
	56.68	113.72	70.44
	56.12	116.84	70.72
	55.36	118.24	76.36
	55.2	119.28	76.48
	54.8	119.68	77.4
	53.96	121.68	78.2
	53.32	122.28	78.24
	52.04	123.2	79.2
	51.28	124.56	79.4
	50.4	124.64	79.56
	48.72	125.8	80.24
	48.56	127.04	84.88
	48.04	127.12	87.76
	47.36	127.36	90.72
	46.52	130.24	93.96
	45.92	131.68	96.2
	45.4	135.88	96.64
	45.24	136.68	96.96
	44.84	139.04	99.64
	43.8	139.28	100.92
	43.32	139.52	103.48
	42.28	140.08	105.88
	41.6	141.76	106.16
	40.04	142.44	108.56
	39.24	142.8	110.04
	38.4	142.8	110.28
	35.92	143.16	111.76
	29.28	146.32	115.4
	28.92	146.44	116.12
	340.48	147.72	118.76
	233.96	148.6	119.92
	231.28	151.44	120.16
	202.6	151.88	120.52
	183.32	152.2	120.6
	170.88	155.16	120.6
	168.56	157.28	121.84
	160.84	161.48	125.8
	154.44	162.36	126
	148.04	164.08	127.68
	147.96	168.2	133.52
	137.24	170.72	133.52
	134.2	170.8	135.76
	131.96	173.36	137.8
	128.24	175.68	139.64
	124.52	177.72	140.48
	121.12	178.84	141.36
	116.56	178.88	145.88
	116.52	180.08	147.76
	112.68	181.04	148.8
	109.32	181.48	148.92
	107.48	183.4	148.96
	106.84	185.6	149.28
	104.88	186.48	150.24
	103.48	190.8	155.96
	101.8	196.4	163.88
	97.88	197.2	164.56
	93.56	197.44	166.96
	89.72	197.6	167.72
	88.76	207.12	171.56
	87.72	208.88	173.04
	87.16	209.2	173.44
	86.92	217.32	173.64
	86.04	224.96	176.4
	85.72	229.76	177.28
	85	237.72	180.36
	83.76	238.56	180.8
	83.72	244.6	181.32
	82.72	250	186.84
	81.64	252.76	187.8
	80.16	504	188.8
	79.6		190.92
	79		195.12
	78.6		201.8
	77.6		201.84
	76.32		207.56
	75.4		215.92
	74.24		216.84
	73.44		221.28
	73.4		227.8
	71.6		252.72
	71		255.68
	70.08		259.8
	69.92		281.08
	69.44		295.12
	68.36		303.28
	67.16		319.6
	66.92		326.72
	66.16		367.44
	66.04		449.92
	65		543.08
	64.68		51.36
	63.92		51.44
	63.12		51.64
	63.04		53.2
	62.68		54.72
	62.32		60.6
	61.68		61.16
	61.44		62.08
	61.08		62.64
	60.48		64.64
	58.72		65.76
	57.84		67.04
	57.52		68.36
	57.4		69.72
	55.72		70.24
	55.08		73.08
	54.84		73.16
	53.88		74.36
	53.12		75.84
	53		76.52
	51.6		76.64
	51.24		76.96
	49.68		80
	49		80.28
	47.92		81
	47.32		82.76
	46.2		83.04
	45.2		85.4
	45.08		86.12
	42.4		89.24
	41.96		89.64
	39.88		90.24
	38.8		91.28
	37.6		92.32
	37.6		93.08
	35.72		94.56
	35.32		96.04
	30.4		97
	22.12		100.12
			100.6
			102.04
			102.16
			111.76
			113.36
			113.88
			115.88
			116.4
			121.52
			126.8
			127.68
			130.08
			130.56
			138.8
			139.24
			146.6
			146.64
			147.6
			157.88
			158.28
			158.32
			171.92
			187.96
			196.2
			199.36
			205.36
			210.28
			218.6
			218.68
			228.44
			241.64
			242.48
			255.84
			295.56

## Sheet: Fig_2f
Multinucleated vs hypertrophic cells
	SK-ES-1 cells exposed to hypoxia in vitro
		Sample ID	Multinucleated cells			Hypertrophic cells
	NORMOXIA	1	0.0714286	0.0533201	AVER	0.0401338	0.0595749	AVER
		2	0	0.0551687	SD	0.0882353	0.0398945	SD
		3	0.111111			0.0214797
		4	0			0
		5	0			0.126984
		6	0.148148			0.0377358
		7	0.0425532			0.114286
						0.0491803
						0.0581395
	HYPOXIA 24h	1	0.320755	0.301111	AVER	0.132743	0.154087	AVER
		2	0.288462	0.0140806	SD	0.184358	0.0219964	SD
		3	0.294118			0.145161
	HYPOXIA 72h	1	0	0	AVER	0.178082	0.226658	AVER
		2	0	0	SD	0.178082	0.0686965	SD
		3	0			0.32381

## Sheet: Fig_2g
DNA content
	SK-ES-1 cells exposed to hypoxia in vitro
	Cells with DNA >4c (%)
	Exp #	Normoxia	Hypoxia 24h
	1	3.84	17.24
	2	17.63	30
	3	8.12723	34.6398

## Sheet: Fig_2i
Mitotic segregation errors
	SK-ES-1 cells exposed to hypoxia in vitro
		Normal	Abnormal	Total		Normal	Abnormal
	Normoxia	21	3	24		0.875	0.125
	Hypoxia	12	26	38		0.315789	0.684211

[truncated: 47 more sheets: Fig_3b, Fig_3d, Fig_4b, Fig_4c, Fig_4e, Fig_4f, Fig_4g-h, Fig_5c, Fig_5f, Fig_5g, Fig_6b, Fig_6d, Fig_6e, Fig_6f, Fig_6g, Fig_6h, Fig_7a, Fig_7b-d, Fig_7e-f, Fig_8a …]
